# Supplementary material for: Linear Diagnostic Procedure Elicited by Clinical Genetics and Validated by mRNA Analysis in Neuronal Ceroid Lipofuscinosis 7 Associated with a Novel Non-Canonical Splice Site Variant in MFSD8
Source: Genes (Basel). 2023 Jan 17;14(2):245. doi: 10.3390/genes14020245 (PMC9956376; doi:10.3390/genes14020245)
Supplement: Supplementary file 1 [file genes-14-00245-s001.zip]

Archive with 1 entries (1 files):
- genes-2120908-supplementary.xlsx
