# Supplementary material for: Linear Diagnostic Procedure Elicited by Clinical Genetics and Validated by mRNA Analysis in Neuronal Ceroid Lipofuscinosis 7 Associated with a Novel Non-Canonical Splice Site Variant in MFSD8
Source: Genes (Basel). 2023 Jan 17;14(2):245. doi: 10.3390/genes14020245 (PMC9956376; doi:10.3390/genes14020245)
Supplement: Supplementary file 1 [file genes-14-00245-s001.zip › genes-2120908-supplementary.xlsx]

## Sheet: Table S1
Table S1	Summary of clinical features of patients described in scientific literature
	Present study	Kousi et al. [9]	Siintola et al. (3 pz) [7]/Topcu et al. (4 pz) [12]	Aiello et al. [13]	Stogmann et al. [14]	Aldahmesh et al.[15]	Mandel et al. [16]	Patino et al.[17]	Kozina et al. [18]	Bereshneh et Garshasbi [19]	Craiu et al. [20]	Kim et al. [21]	Jilani et al. [22]	Ren et al. [23]	Kose et al. [24]	Rahman and Fatema [25]	Reith et al. [26]	Poncet et al. [27]	Niu et al. [28]	Kara et al. [29]	Qiao et al. [30]	Total (%)
Motor impairment	1/1	24/25	3/3	4/9	5/5	3/3	5/5	2/3	1/1	1/1	1/1	1/1	5/6	1/1	4/4	NA	2/2	1/1	NA	1/1	1/1	66/75 (88)
Developmental regression	1/1	24/25	3/3	7/9	5/5	3/3	5/5	2/3	1/1	1/1	1/1	1/1	4/6	1/1	3/4	1/1	1/2	NA	1/1	1/1	1/1	67/75 (89)
Speech delay	1/1	25/25	3/3	7/9	3/5	0/3	5/5	2/3	1/1	1/1	NA	NA	2/6	1/1	4/4	1/1	1/2	NA	1/1	1/1	1/1	60/73 (82)
Ataxia/myoclonus	1/1	19/25	3/3	NA	5/5	0/3	5/5	2/3	1/1	NA	1/1	NA	4/6	1/1	4/4	1/1	2/2	1/1	1/1	1/1	1/1	50/73 (68)
Cerebral atrophy/Brain MRI abnormalities	1/1	NA	3/3	8/9	1/5	1/3	4/5	2/3	1/1	1/1	1/1	1/1	5/6	1/1	4/4	NA	2/2	1/1	1/1	1/1	1/1	40/50 (80)
Seizures/EEG abnormalities	1/1	22/25	3/3	9/9	5/5	3/3	5/5	3/3	1/1	1/1	1/1	1/1	6/6	1/1	4/4	1/1	2/2	1/1	1/1	1/1	1/1	76/76 (100)
Microcephaly	1/1	NA	3/3	NA	NA	NA	NA	NA	0/1	NA	1/1	NA	1/6	N/A	1/4	NA	NA	NA	NA	NA	0/1	7/17 (41)
Visual impairment	0/1	19/25	3/3	3/9	0/5	3/3	5/5	3/3	1/1	1/1	1/1	1/1	3/6	1/1	4/4	NA	1/1	1/1	NA	1/1	1/1	53/74 (72)
Uncommon findings	NP	NP	NP	NP	extrapyramidal and frontal signs in PZ 4	age of onset after 5 yo	older onset age (5-7 years)	NP	NP	NP	Rett like clinical presentation (psychomotor regression, microcephaly, stereotypic hands movements in the midline, hyperventilation episodes) followed by sudden change of neurological presentation	NP	spastic quadriplegia in 1/6	NP	NP	NP	NP	NP	epilepsy with photosensivity	aggressive behaviors,choreo-athetotic movements, chorea acanthocytosis	NP	NA
Onset >5 yo	0/1	1/25	0/3	2/9	0/5	3/3	5/5	0/3	0/1	0/1	0/1	0/1	2/6	0/1	0/4	0/1	1/2	0/1	0/1	0/1	0/1	14/76 (18)
Consaguinety	Not reported	NA	NA	NA	Y	Y	Y	Y	NA	Y	NA	NA	NA	NA	NA	NA	NA	NA	NA	NA	NA
NA: not applicable
NP: not provided
Y: Yes

## Sheet: Table S2
Table S2	Summary of MFSD8 reported variants responsible for NCL
Reference	Nucleotide change	Protein change	Recurrent (n. of pz)	functional validation of splicing defect
Present study	c.863+2dup	p.[Thr254Leufs*4,Ala252Glyfs*81]		see Article
Siintola et al. (3 pz) [7]	c.679A>G	p.[(Arg233Gly),?]		Predicted splicing defect
	c.754+2T>A	p.[Arg233Serfs*5,=]	Yes (2)	RT-PCR on cDNA: increased expression of two alternatively spliced variants, one lacking exon 7 and one lacking exons 6 and 7.
	c.894T>G	p.(Tyr298*)
	c.929G>A	p.(Gly310Asp)
	c.1102G>C	p.[Asp368His,Ile334Phefs*4]		Roosing et al: RT-PCR and sequencing on cDNA: skipping of exon 10
	c.1286G>A	p.(Gly429Asp)
Kousi et al.[9]	c.103C>T	p.(Arg35*)
	c.416G>A	p.(Arg139His)
	c.468_469delinsCC	p.(Ala157Pro)
	c.627_643del	p.(Met209Ilefs*3)
	c.863+1G>C	p.?		Predicted splicing defect
	c.881C>A	p.(Thr294Lys)	Yes (18)
	c.1103-2del	p.?		Predicted splicing defect
	c.1393C>T	p.(Arg465Trp)
Kousi et al. [6]	c.259C>T	p.(Gln87*)
	c.479C>A	p.(Thr160Asn)
	c.479C>T	p.(Thr160Ile)
	c.554-1G>C	p.?		Predicted splicing defect
	c.754+1G>A	p.?		Predicted splicing defect
	c.1373C>A	p.(Thr458Lys)
	c.1394G>A	p.(Arg465Gln)
	c.1408A>G	p.(Met470Val)
	c.1420C>T	p.(Gln474*)
	c.1444C>T	p.(Arg482*)
	c.1235C>T	p.(Pro412Leu)
	c.416G>A	p.(Arg139His)
	c.103C>T	p.(Arg35*)	Yes (2)
	c.929G>A	p.(Gly310Asp)
	c.881C>A	p.(Thr294Lys)	Yes (4)
	c.754+2T>A	p.[Arg233Serfs*5,=]	Yes (8)	Sintola et al.: RT-PCR on cDNA: increased expression of two alternatively spliced variants, one lacking exon 7 and one lacking exons 6 and 7.
Aiello et al. [13]	c.929G>A	p.(Gly310Asp)
	c.863+3_863+4insT	p.[Thr254Leufs*4,Ala252Glyfs*81,=]	Yes (3)	cDNA analysis from cultured skin fibroblasts: in addition to the wild-type, extra transcripts lacking exons 8 and 9 or exon 8 only were reported
	c.627_643del	p.(Met209Ilefs*39	Yes (3)
	c.154G>A	p.(Gly52Arg)
	c.1141G>T	p.(Glu381*)
	c.1444C>T	p.(Arg482*)
	c.863+1G>C	p.?		Predicted splicing defect
	c.2T>C	p.?		p.Met1Thr mutation might force the use of Met46 (or Met58) as an initiation codon, leading to a shorter gene product at the N-terminus. Alternatively, this mutation might induce rapid degradation of the mutant mRNA.
	c.1340C>T	p.(Pro447Leu)
	c.881C>A	p.(Thr294Lys)
	c.103C>T	p.(Arg35*)
Stogmann et al. [14]	c.362A>G	p.(Tyr121Cys)	Yes (5)
Aldahmesh et al.[15]	c.1235C>T	p.(Pro412Leu)	Yes (3)
Mandel et al. [16]	c.472G>A	p.(Gly158Ser)	Yes (5)
Patino et al.[17]	c.1219T>C	p.(Trp407Arg)	Yes (3)
	c.1361T>C	p.(Met454Thr)	Yes (3)
Kozina et al. [18]	c.525T>A	p.(Cys175*)
Bereshneh et Garshasbi [19]	c.325_339del	p.(Val109_Ile113del)
Craiu et al. [20]	c.881C >A	p.(Thr294Lys)
	c.754+2T>A	p.[Arg233Serfs*5,=]		Sintola et al.: RT-PCR on cDNA: increased expression of two alternatively spliced variants, one lacking exon 7 and one lacking exons 6 and 7.
Kim et al. [21]	c.1102G>C	p.(Asp368His)
	SVA insertion in intron 5	p.[Val185Aspfs*3,?]		RNA-seq and RT-PCR analyses: missplicing of exon 5 into a cryptic splice-acceptor site (i6.SA) in MFSD8 intron 5
Jilani et al. [22]	c.754+2T>A	p.[Arg233Serfs*5,=]		Sintola et al.: RT-PCR on cDNA: increased expression of two alternatively spliced variants, one lacking exon 7 and one lacking exons 6 and 7.
	c.1241_1242insGAAT	p.(Ile414Metfs*109)
	c.1394G>A	p.(Arg465Gln)
	c.881C>A	p.(Thr294Lys)
	c.416G>A	p.(Arg139His)
	c.863+4A>G	p.?		Predicted splicing defect
Ren et al. [23]	c.554-5A>G	p.?		Predicted splicing defect
	c.1444C>T	p.(Arg482*)
Kose et al. [24]	c.721G>T	p.(Gly241*)
	c.1093C>T	p.(Gln365*)	Yes (2)
	c.301G>C	p.(Ala146Pro)
Rahman and Fatema [25]	c.850G>C	p.(Ala284Pro)
Reith et al. [26]	c.750A>G	p.[Arg233Serfs*5,=]	Yes (2)	Minigene assay, RT-PCR on cDNA from patient: significantly increased expression of trascript skipping exon 7
Poncet et al. [27]	c.750A>G	p.[Arg233Serfs*5,=]		RT-PCR on cDNA from patient: significantly increased expression of trascript skipping exon 7 (75 %) compared to wild-type (25 %)
	c.755-2726_998+1981delinsGTA	p.(Ala252Glyfs*82)		deletions of exon 8-9
Niu et al. [28]	c.1351-1G>A	p.?		Predicted splicing defect
	c.557T>G	p.(Phe186Cys)
Kara et al. [29]	Deletion of exons 1–4	p.?
Qiao et al. [30]	c.136_137del	p. (Met46Valfs*22)
	whole gene deletion (180 kb)
total: 52 different variants				exon numbering refers to trascript NM_001371596.2
splicing: 11 (21 %)
missense: 23 (44 %)
nonsense: 10 (19 %)
frameshift: 4 (8 %)
others: 4 (8 %)

## Sheet: Table S3
Table S3	List of PCR primers used for Sanger sequencing of the MFSD8 gene
MFSD8-ex1F	GTGACCCCGCCTATGACC
MFSD8-ex1R	CGCCCTTTCTCCTACGTTGG
MFSD8-ex2F	AAAACTGTTGACACTTAAGATCC
MFSD8-ex2R	AACACGGTAAATTTATGTCACG
MFSD8-ex3F	GGCATTTGTATGCATAGATTTTAGG
MFSD8-ex3R	TTCTGGCTTGCACAATAAAGC
MFSD8-ex4F	ATTGTCAGAAGTTTGAATCCC
MFSD8-ex4R	TGAGACCAGTTAAAAGTGAGCC
MFSD8-ex5F	TGTGTGATCATAAAGAGGAAGC
MFSD8-ex5R	TTCCTCCCTTTCCCTTCAGC
MFSD8-ex6F	ATGATTCCATAACATTGTTCCC
MFSD8-ex6R	AAAACTACGTACACTTCATAAGG
MFSD8-ex7F	TGTATGCTTTAGGATGAGTTGG
MFSD8-ex7R	GTTGTCCTCAGAAGCAAAATCG
MFSD8-ex8F	AAATTTTGCTACAATGTAATTTCTAC
MFSD8-ex8R	GATTTTCAATAACATCTATATGCCTAA
MFSD8-ex9F	TGCTTAGGTCTGTTGTCATTGC
MFSD8-ex9R	GTATATCCATTTGCATTGTTAGC
MFSD8-ex10F	GGAGTCCTGGTTATTTTTAGTGG
MFSD8-ex10R	TTTCCCCAAATGTGGTATTAGG
MFSD8-ex11F	CCCAAAATACAGTGGGAAGG
MFSD8-ex11R	TCAGTCTGTGTAAAAATAGAGAATGG
MFSD8-ex12F	TTCTTGTAAGTTTGCTGTAGTTTGG
MFSD8-ex12R	TGTAGTCTGATTCTTGGAGACTGG
